# Supplementary material for: Recombinant Production of a TRAF-Domain Lectin from Cauliflower: A Soluble Expression Strategy for Functional Protein Recovery in E. coli
Source: Int J Mol Sci. 2025 Aug 26;26(17):8287. doi: 10.3390/ijms26178287 (PMC12427762; doi:10.3390/ijms26178287)
Supplement: Supplementary file 1 [file ijms-26-08287-s001.zip]

Archive with 1 entries (1 files):
- ijms-3760918-supplementary.xlsx
