# Supplementary material for: Recombinant Production of a TRAF-Domain Lectin from Cauliflower: A Soluble Expression Strategy for Functional Protein Recovery in E. coli
Source: Int J Mol Sci. 2025 Aug 26;26(17):8287. doi: 10.3390/ijms26178287 (PMC12427762; doi:10.3390/ijms26178287)
Supplement: Supplementary file 1 [file ijms-26-08287-s001.zip › ijms-3760918-supplementary.xlsx]

## Sheet: Table S1.Densitometric analysis
ArcticExpress(DE3)	total area	band area	% band		area S+I	% sol total	% ins total		% prot soluvel
sol 0,05	88057373	19469761	22.1103		222640374	8.74494	12.6694		40.8369
ins 0,05	134583001	28207125	20.9589									% band = is the % of protein in that application
sol 0,1	86457474	18322225	21.1922		204419596	8.96305	11.563		43.6667
ins 0,1	117962122	23637004	20.0378									% total sol = is the % of soluble protein in production
sol 0,5	95260131	19969933	20.9636		230254747	8.67297	12.7952		40.3992			% ins total = is the % of insoluble protein in production
ins 0,5	134994616	29461589	21.8243
sol 1	110473302	23655296	21.4127		242278060	9.7637	10.4575		48.2843			% soluble protein = is the % of protein that was soluble in production
ins 1	131804758	25336347	19.2226
BL21(DE3)	total area	band area	% band
sol 0,5	83257595	3259263	3.91467		178526453	1.82565	3.45978		34.5411
ins 0,5	95268858	6176627	6.48336
sol 1	72774624	2564142	3.5234		155608784	1.64781	3.48221		32.121
ins 1	82834160	5418627	6.54154
sol 1,5	89316767	3791263	4.24474		177293948	2.13841	2.96572		41.8956
ins 1,5	87977181	5258042	5.9766
C41(DE3)	total area	band area	% band
sol 0,05	78529905	4609506	5.86975		220237408	2.09297	11.8712		14.9881
ins 0,05	141707503	26144912	18.4499
sol 0,1	84799704	4539385	5.35307		219192370	2.07096	9.54596		17.8271
ins 0,1	134392666	20924012	15.5693
sol 0,5	87498897	4418092	5.04931		233516501	1.89198	10.1677		15.6885
ins 0,5	146017604	23743184	16.2605
sol 1	86550704	4604092	5.31953		238349964	1.93165	10.6985		15.2939
ins 1	151799260	25499962	16.7985
BL21-R3-pRARE2(DE3)	total area	band area	% band
sol 0,1 37	81893846	10733062	13.1061		139695328	7.68319	2.05146		78.9262
ins 0,1	57801482	2865799	4.958
sol 0,1 20	194649497	23940648	12.2994		398711971	6.0045	0.771477		88.6145
ins 0,1	204062474	3075971	1.50737

## Sheet: Original files densitometric 
Figure 2 BL21(DE3)							Figure 3 C41(DE3)										Figure 4 ArcticExpress(DE3)						Figure 5 BL21(DE3)-R3-pRARE2

## Sheet: Original files figures 
																																																	Hemagglutination color
